# Supplementary material for: Effects of Lard and Vegetable Oils Supplementation Quality and Concentration on Laying Performance, Egg Quality and Liver Antioxidant Genes Expression in Hy-Line Brown
Source: Animals (Basel). 2021 Mar 10;11(3):769. doi: 10.3390/ani11030769 (PMC7999302; doi:10.3390/ani11030769)
Supplement: Supplementary file 1 [file animals-11-00769-s001.xlsx]

## Sheet: Sheet1
Gene	Forward	Reverse	fragment size
GSTT1	AGGTGCTGATTCCCCTCTTC	CTGCCAAGGAAATCTCGCTC	238bp
GSTA3	TCGTCCAACCAGCAGATAAA	CTCTTCCACCGCTAAAATGG	163bp
GSTO2	ATGGGCTGGTTCCTGTTCT	CCTTCTTTGAGTGCCTTGGA	175bp
SOD2	CTTCCTGACCTGCCTTACGA	AACATCACCTTTTGCCAGCG	186bp
β-actin	GTTGACAATGGCTCCGCTAT	GGGTACTTCAGGGTCAGGAT	168bp
GAPDH	GCAGATGCAGGTGCTGAGTA	GACACCCATCACAAACATGG	144bp
